# Supplementary material for: Computational prediction of changes in brain metabolic fluxes during Parkinson’s disease from mRNA expression
Source: PLoS One. 2018 Sep 12;13(9):e0203687. doi: 10.1371/journal.pone.0203687 (PMC6135490; doi:10.1371/journal.pone.0203687)
Supplement: S1 Table — (XLS) [file pone.0203687.s001.xls]

## Sheet: Sheet1
Supplementary Table S1: List of the reactions in the model.
Suffix e refers to extracellular compartment, c to cytosol, m to mitochondria.
R denotes reaction. R_xxxm indicates mitochondrial reactions.
Reaction and metabolite names are from the reconstruction of human metabolism Recon1 in the BiGG database (see text).
Metabolite names are given in Supplementary Table 1B.
The <-> arrows indicate reversible reactions, the -> arrows indicate the direction of irreversible reactions where no reversed flux is possible.
No	Reaction abbreviation	Reaction name	Reaction equation
1	R_GLCt1r	Glucose transport (uniport)	glcD_e <-> glcD_c
2	R_HEX1	Hexokinase (D-glucose:ATP)	glcD_c + atp_c -> g6p_c + adp_c + h_c
3	R_PGI	Glucose-6-phosphate isomerase	g6p_c <-> f6p_c
4	R_PFK	Phosphofructokinase	f6p_c + atp_c -> fdp_c + adp_c + h_c
5	R_FBA	Fructose-bisphosphate aldolase	fdp_c <-> dhap_c + g3p_c
6	R_TPI	Triose-phosphate isomerase	dhap_c <-> g3p_c
7	R_GAPD	Glyceraldehyde-3-phosphate dehydrogenase	g3p_c + nad_c + pi_c <-> 13dpg_c + nadh_c + h_c
8	R_PGK	Phosphoglycerate kinase	3pg_c + atp_c <-> 13dpg_c + adp_c
9	R_PGM	Phosphoglycerate mutase	2pg_c <-> 3pg_c
10	R_ENO	Enolase	2pg_c <-> pep_c + h2o_c
11	R_PYK	Pyruvate kinase	pep_c + adp_c + h_c -> pyr_c + atp_c
12	R_PYRt2r	Pyruvate reversible transport via proton symport	h_e + pyr_e <-> h_c + pyr_c
13	R_PYRt2m	Pyruvate mitochondrial transport via proton symport	pyr_c + h_c <-> pyr_m + h_m
14	R_L_LACt2r	L-lactate reversible transport via proton symport	lacL_e + h_e <-> lacL_c + h_c
15	R_LDH_L	L-lactate dehydrogenase	lacL_c + nad_c <-> pyr_c + nadh_c + h_c
16	R_G6PDH2r	Glucose 6-phosphate dehydrogenase	g6p_c + nadp_c <-> 6pgl_c + nadph_c + h_c
17	R_PGL	6-phosphogluconolactonase	6pgl_c + h2o_c -> 6pgc_c + h_c
18	R_GND	Phosphogluconate dehydrogenase	6pgc_c + nadp_c -> ru5pD_c + nadph_c + co2_c
19	R_RPE	Ribulose 5-phosphate 3-epimerase	ru5pD_c <-> xu5pD_c
20	R_RPI	Ribose-5-phosphate isomerase	r5p_c <-> ru5pD_c
21	R_TKT1	Transketolase	r5p_c + xu5pD_c <-> g3p_c + s7p_c
22	R_TKT2	Transketolase	e4p_c + xu5pD_c <-> f6p_c + g3p_c
23	R_TALA	Transaldolase	g3p_c + s7p_c <-> e4p_c + f6p_c
24	R_PDHm	Pyruvate dehydrogenase	pyr_m + coa_m + nad_m -> accoa_m + co2_m + nadh_m
25	R_CSm	Citrate synthase	accoa_m + h2o_m + oaa_m -> cit_m + coa_m + h_m
26	R_ACONTm	Aconitate hydratase	cit_m <-> icit_m
27	R_ICDHxm	Isocitrate dehydrogenase (NAD+)	icit_m + nad_m -> akg_m + co2_m + nadh_m
28	R_AKGDm	2-oxoglutarate dehydrogenase	akg_m + coa_m + nad_m -> succoa_m + co2_m + nadh_m
29	R_SUCOAS1m	Succinate-CoA ligase (GDP-forming)	succ_m + coa_m + gtp_m <-> succoa_m + gdp_m + pi_m
30	R_SUCD1m	Succinate dehydrogenase	succ_m + fad_m <-> fum_m + fadh2_m
31	R_FUMm	Fumarase, mitochondrial	fum_m + h2o_m <-> malL_m
32	R_MDHm	Malate dehydrogenase, mitochondrial	malL_m + nad_m <-> oaa_m + nadh_m + h_m
33	R_ME2m	Malic enzyme (NADP), mitochondrial	malL_m + nadp_m -> pyr_m + nadph_m + co2_m
34	R_PCm	Pyruvate carboxylase	atp_m + hco3_m + pyr_m -> adp_m + h_m + oaa_m + pi_m
35	R_CO2t	CO2 transporter via diffusion	co2_e <-> co2_c
36	R_CO2tm	CO2 transport (diffusion), mitochondrial	co2_c <-> co2_m
37	R_ASPTAm	Aspartate transaminase, mitochondrial	aspL_m + akg_m <-> oaa_m + gluL_m
38	R_ASPTA	Aspartate transaminase	aspL_c + akg_c <-> gluL_c + oaa_c
39	R_MDH	Malate dehydrogenase	malL_c + nad_c <-> oaa_c + nadh_c + h_c
40	R_ASPGLUm	Aspartate-glutamate mitochondrial shuttle	gluL_c + aspL_m + h_c <-> gluL_m + aspL_c + h_m
41	R_AKGMALtm	Alpha-ketoglutarate/malate transporter	akg_m + malL_c <-> akg_c + malL_m
42	R_G3PD1	Glycerol-3-phosphate dehydrogenase (NAD)	dhap_c + nadh_c + h_c <-> glyc3p_c + nad_c
43	R_G3PD2m	Glycerol-3-phosphate dehydrogenase (FAD), mitochondrial	glyc3p_c + fad_m -> dhap_c + fadh2_m
44	R_NDPK1m	Nucleoside-diphosphate kinase (ATP:GDP), mitochondrial	atp_m + gdp_m <-> adp_m + gtp_m
45	R_GLNtN1	Glutamine transport (Na, H coupled)	glnL_e + h_c + 2*na1_e <-> glnL_c + h_e + 2*na1_c
46	R_GLNS	Glutamine synthetase	atp_c + gluL_c + nh4_c -> adp_c + glnL_c + h_c + pi_c
47	R_GLNtm	L-glutamine transport via electroneutral transporter	glnL_c -> glnL_m
48	R_GLUNm	Glutaminase (mitochondrial)	glnL_m + h2o_m -> gluL_m + nh4_m
49	R_GLUDym	Glutamate dehydrogenase (NADP), mitochondrial	gluL_m + nadp_m + h2o_m <-> akg_m + nadph_m + nh4_m + h_m
50	R_GLUt2m	L-glutamate reversible transport via proton symport, mitochondrial	gluL_c + h_c <-> gluL_m + h_m
51	R_GLUDC	Glutamate Decarboxylase Neuron	gluL_c + h_c -> 4abut_c + co2_c
52	R_4ABUTtm	4-aminobutanoate mitochondrial transport via diffusion	4abut_c <-> 4abut_m
53	R_ABTArm	4-aminobutyrate transaminase, reversible (mitochondrial)	4abut_m + akg_m <-> gluL_m + sucsal_m
54	R_SSALxm	Succinate-semialdehyde dehydrogenase (NAD) reversible (mitochondrial)	sucsal_m + nad_m + h2o_m -> succ_m + nadh_m + 2*h_m
55	R_ALATA_L	L-alanine transaminase	akg_c + alaL_c <-> gluL_c + pyr_c
56	R_H2Ot	H2O transport via diffusion	h2o_e <-> h2o_c
57	R_H2Otm	H2O transport, mitochondrial	h2o_c <-> h2o_m
58	R_ATPtm	ADP/ATP transporter, mitochondrial	adp_c + atp_m -> adp_m + atp_c
59	R_PIt2m	Phosphate transporter, mitochondrial	h_c + pi_c <-> h_m + pi_m
60	R_O2t	O2 transport (diffusion)	o2_e <-> o2_c
61	R_O2tm	O2 transport (diffusion)	o2_c <-> o2_m
62	R_NADH2u10m	NADH dehydrogenase, mitochondrial	5*h_m + nadh_m + q10_m -> 4*h_c + nad_m + q10h2_m
63	R_CYORu10m	Ubiquinol-6 cytochrome c reductase, Complex III	2*ficytC_m + 2*h_m + q10h2_m -> 2*focytC_m + 4*h_c + q10_m
64	R_CYOOm3	Cytochrome c oxidase, mitochondrial Complex IV	4*focytC_m + 7.92*h_m + o2_m -> 4*ficytC_m + 4*h_c + 1.96*h2o_m + 0.02*o2s_m
65	R_ATPS4m	ATP synthase (four protons for one ATP)	adp_m + 4*h_c + pi_m -> atp_m + 3*h_m + h2o_m
66	R_ETF	Electron transfer flavoprotein	etfox_m + fadh2_m -> etfrd_m + fad_m
67	R_ETFQO	Electron transfer flavoprotein-ubiquinone oxidoreductase	etfrd_m + q10_m -> etfox_m + q10h2_m
68	R_NH3tm	Mitochondrial ammonium transport	nh4_c + h_m <-> h_c + nh4_m
69	R_NH4t3r	Ammonia transport via proton antiport	nh4_c + h_e <-> h_c + nh4_e
