# Supplementary material for: Computational prediction of changes in brain metabolic fluxes during Parkinson’s disease from mRNA expression
Source: PLoS One. 2018 Sep 12;13(9):e0203687. doi: 10.1371/journal.pone.0203687 (PMC6135490; doi:10.1371/journal.pone.0203687)
Supplement: S3 Table — (XLS) [file pone.0203687.s003.xls]

## Sheet: Sheet1
Supplementary Table S4: Summary of all datasets used in this study.
Brain region	Study*	Accession number**	Platform***	Probes	Control	PD cases	Total	References
Substantia nigra	Papapetropoulos, 2006	GSE7621	HG_U133_Plus 2	54675	9	16	25	Papapetropoulos S, Ffrench-Mullen J, McCorquodale D, Qin Y, Pablo J, Mash DC. Multiregional gene expression profiling identifies MRPS6 as a possible candidate gene for Parkinson’s disease. Gene Expr. 2006;13: 205–215.
	Moran, 2006	GSE8397A	HG_U133_A	22283	15	24	39	Moran LB, Duke DC, Deprez M, Dexter DT, Pearce RKB, Graeber MB. Whole genome expression profiling of the medial and lateral substantia nigra in Parkinson’s disease. Neurogenetics. 2006;7: 1–11
	Moran, 2006	GSE8397B	HG_U133_B	22645	15	24	39	Moran LB, Duke DC, Deprez M, Dexter DT, Pearce RKB, Graeber MB. Whole genome expression profiling of the medial and lateral substantia nigra in Parkinson’s disease. Neurogenetics. 2006;7: 1–11
	Miller, 2010	GSE20163	HG_U133_A	22283	9	8	17	Zheng B, Liao Z, Locascio JJ, Lesniak KA, Roderick SS, Watt ML, et al. PGC-1α, a potential therapeutic target for early intervention in Parkinson’s disease. Sci Transl Med. 2010;2
	Hauser, 2005	GSE20164	HG_U133_A	22283	5	6	11	Hauser MA, Li Y-J, Xu H, Noureddine MA, Shao YS, Gullans SR, et al. Expression profiling of substantia nigra in Parkinson disease, progressive supranuclear palsy, and frontotemporal dementia with parkinsonism. Arch Neurol. 2005;62: 917–921
	Zhang, 2005	GSE20292	HG_U133_A	22283	15	11	26	Zhang Y, James M, Middleton FA, Davis RL. Transcriptional analysis of multiple brain regions in Parkinson’s disease supports the involvement of specific protein processing, energy metabolism, and signaling pathways, and suggests novel disease mechanisms. Am J Med Genet - Neuropsychiatr Genet. 2005;137 B: 5–16
	Grunblatt, 2004	GSE20333	HG_Focus	8397	6	6	12	Grünblatt E, Mandel S, Jacob-Hirsch J, Zeligson S, Amariglo N, Rechavi G, et al. Gene expression profiling of parkinsonian substantia nigra pars compacta; alterations in ubiquitin-proteasome, heat shock protein, iron and oxidative stress regulated proteins, cell adhesion/cellular matrix and vesicle trafficking genes. J Neural Transm. 2004;111: 1543–1573
Dopaminergic neurons	NBD	National Brain Databank	HG_U133_A	22283	9	10	19	http://national_databank.mclean.harvard.edu/brainbank/Main
	Middleton-1, 2010	GSE20141	HG_U133_Plus 2	54675	8	10	18	Zheng B, Liao Z, Locascio JJ, Lesniak KA, Roderick SS, Watt ML, et al. PGC-1α, a potential therapeutic target for early intervention in Parkinson’s disease. Sci Transl Med. 2010;2
	Cantuti-Castelvetri	GSE24378	HG_U133_X3P	61359	9	8	17	Cantuti-Castelvetri I, Keller-McGandy C, Bouzou B, Asteris G, Clark TW, Frosch MP, et al. Effects of gender on nigral gene expression and parkinson disease. Neurobiol Dis. 2007;26: 606–614
Brodmann area 9	Zhang, 2005	GSE20168	HG_U133_A	22283	15	14	29	Zhang Y, James M, Middleton FA, Davis RL. Transcriptional analysis of multiple brain regions in Parkinson’s disease supports the involvement of specific protein processing, energy metabolism, and signaling pathways, and suggests novel disease mechanisms. Am J Med Genet - Neuropsychiatr Genet. 2005;137 B: 5–16
Putamen	Zhang, 2005	GSE20291	HG_U133_A	22283	15	15	30	Zhang Y, James M, Middleton FA, Davis RL. Transcriptional analysis of multiple brain regions in Parkinson’s disease supports the involvement of specific protein processing, energy metabolism, and signaling pathways, and suggests novel disease mechanisms. Am J Med Genet - Neuropsychiatr Genet. 2005;137 B: 5–16
Cerebellum	Vogt, 2006	GSE20314	HG_U133_A	22283	4	4	8	Vogt IR, Lees AJ, Evert BO, Klockgether T, Bonin M, Wüllner U. Transcriptional changes in multiple system atrophy and Parkinson’s disease putamen. Exp Neurol. 2006;199: 465–478
Frontal Cortex	Moran, 2006	GSE8397A	HG_U133_A	22283	3	5	8	Moran LB, Duke DC, Deprez M, Dexter DT, Pearce RKB, Graeber MB. Whole genome expression profiling of the medial and lateral substantia nigra in Parkinson’s disease. Neurogenetics. 2006;7: 1–11
	Moran, 2006	GSE8397B	HG_U133_B	22645	3	5	8	Moran LB, Duke DC, Deprez M, Dexter DT, Pearce RKB, Graeber MB. Whole genome expression profiling of the medial and lateral substantia nigra in Parkinson’s disease. Neurogenetics. 2006;7: 1–11
Globus pallidus internus	Middleton-2, 2010	GSE20146	HG_U133_Plus 2	54675	10	10	20	Zheng B, Liao Z, Locascio JJ, Lesniak KA, Roderick SS, Watt ML, et al. PGC-1α, a potential therapeutic target for early intervention in Parkinson’s disease. Sci Transl Med. 2010;2
Blood	Scherzer, 2007	GSE6613	HG_U133_A	22283	22	50	72	Scherzer CR, Eklund a C, Morse LJ, Liao Z, Locascio JJ, Fefer D, et al. Molecular markers of early Parkinson’s disease based on gene expression in blood. Proc Natl Acad Sci U S A. 2007;104: 955–960
Lymphoblastoid	Middleton-3, 2010	GSE20153	HG_U133_Plus 2	54675	8	8	16	Zheng B, Liao Z, Locascio JJ, Lesniak KA, Roderick SS, Watt ML, et al. PGC-1α, a potential therapeutic target for early intervention in Parkinson’s disease. Sci Transl Med. 2010;2
*Reference to the studies can be found in reference Zheng et al. Sci Transl Med 2010:2:52ra73, referenced in the manuscript.
**The GSE accession number refers to the Gene Expression Database.
***The platform refers to the type of Affymetrix chip.
The data for GSE8397A and GSE8397B are from the same tissue samples. These A and B chips contain non-overlapping probe sets and were combined in GSE8397SN and GSE8397FC.
