# Supplementary material for: Computational prediction of changes in brain metabolic fluxes during Parkinson’s disease from mRNA expression
Source: PLoS One. 2018 Sep 12;13(9):e0203687. doi: 10.1371/journal.pone.0203687 (PMC6135490; doi:10.1371/journal.pone.0203687)
Supplement: S4 Table — (XLSX) [file pone.0203687.s004.xlsx]

## Sheet: Sheet1
Supplementary Table S5: Results for flux prediction for substantia nigra and dopaminergic neuron datasets.
Metabolic flux in μmol/g wet weight/min. The positive flux direction is defined in Supplementary Table 1, corresponding to the definition in the BiGG database. For instance, the negative value for R_L_LDH_L means that lactate is produced.
Also included is the flux prediction for Cantuti-Castelvetri data set (GSE24378; dopaminergic neurons). This data set is considered to be an outlier in our analysis (see Discussion).
																	One Sample t-test									Permutational analysis
Region	Controls	Substantia nigra, during PD						Dopaminergic neurons, during PD		During PD							Substantia nigra and dopaminergic neurons dataset				Substantia nigra datasets					SN	SN and DN
Reaction Name	Normal brain	GSE 7621	GSE 8397	GSE 20163	GSE 20164	GSE 20292	GSE 20333	GSE 20141	NBD	Average flux	STDEV		GSE24378				MeanPD	StDevPD	p-valuePD		MeanSN	StDevSN	p-valueSN	FWER treshold		p-values SN	p-values PD	FWER treshold
R_GLCt1r	0.203	0.193846	0.188731	0.183229	0.188282	0.181067	0.167982	0.167286	0.187888	0.182289	0.00981607		0.219524		1	R_GLCt1r	0.182289	0.00981607	0.00056	R_GLCt1r	0.183856	0.00898119	0.003407	0.001515	R_GLCt1r	1.37488e-06	7.55594e-08	0.001613
R_HEX1	0.203	0.193846	0.188731	0.183229	0.188282	0.181067	0.167982	0.167286	0.187888	0.182289	0.00981607		0.219524		2	R_HEX1	0.182289	0.00981607	0.00056	R_HEX1	0.183856	0.00898119	0.003407		R_HEX1	1.37488e-06	7.55594e-08
R_PGI	0.188993	0.179705	0.166187	0.158708	0.167109	0.166455	0.144717	0.144796	0.174683	0.162795	0.0127517		0.203406		3	R_PGI	0.162795	0.0127517	0.0006562	R_PGI	0.163814	0.0115475	0.003087		R_PGI	1.25873e-06	2.05434e-07
R_PFK	0.198331	0.189132	0.181217	0.175055	0.181224	0.176197	0.160227	0.159789	0.183486	0.175791	0.010658		0.214151		4	R_PFK	0.175791	0.010658	0.0005523	R_PFK	0.177175	0.00967869	0.003054		R_PFK	1.55067e-06	1.19177e-07
R_FBA	0.198331	0.189132	0.181217	0.175055	0.181224	0.176197	0.160227	0.159789	0.183486	0.175791	0.010658		0.214151		5	R_FBA	0.175791	0.010658	0.0005523	R_FBA	0.177175	0.00967869	0.003054		R_FBA	1.55067e-06	1.19177e-07
R_TPI	0.198331	0.189132	0.181217	0.175055	0.181224	0.176197	0.160227	0.159789	0.183486	0.175791	0.010658		0.214151		6	R_TPI	0.175791	0.010658	0.0005523	R_TPI	0.177175	0.00967869	0.003054		R_TPI	1.55067e-06	1.19177e-07
R_GAPD	0.401331	0.382978	0.369948	0.358284	0.369505	0.357264	0.328209	0.327075	0.371374	0.35808	0.0204322		0.433674		7	R_GAPD	0.35808	0.0204322	0.0005492	R_GAPD	0.361031	0.0186119	0.003182		R_GAPD	1.48961e-06	9.3464e-08
R_PGK	-0.401331	-0.382978	-0.369948	-0.358284	-0.369505	-0.357264	-0.328209	-0.327075	-0.371374	-0.35808	0.0204322		-0.433674		8	R_PGK	-0.35808	0.0204322	0.0005492	R_PGK	-0.361031	0.0186119	0.003182		R_PGK	1.48961e-06	9.3464e-08
R_PGM	-0.401331	-0.382978	-0.369948	-0.358284	-0.369505	-0.357264	-0.328209	-0.327075	-0.371374	-0.35808	0.0204322		-0.433674		9	R_PGM	-0.35808	0.0204322	0.0005492	R_PGM	-0.361031	0.0186119	0.003182		R_PGM	1.48961e-06	9.3464e-08
R_ENO	0.401331	0.382978	0.369948	0.358284	0.369505	0.357264	0.328209	0.327075	0.371374	0.35808	0.0204322		0.433674		10	R_ENO	0.35808	0.0204322	0.0005492	R_ENO	0.361031	0.0186119	0.003182		R_ENO	1.48961e-06	9.3464e-08
R_PYK	0.401331	0.382978	0.369948	0.358284	0.369505	0.357264	0.328209	0.327075	0.371374	0.35808	0.0204322		0.433674		11	R_PYK	0.35808	0.0204322	0.0005492	R_PYK	0.361031	0.0186119	0.003182		R_PYK	1.48961e-06	9.3464e-08
R_PYRt2r	-0.0024	0.0068566	0.0273266	0.0447427	0.02671	0.00045801	0.00840587	0.047577	-0.00358328	0.0198117	0.019699		-0.0848541		12	R_PYRt2r	0.0198119	0.019699	0.01529	R_PYRt2r	0.0190835	0.0167028	0.02536		R_PYRt2r	9.57647e-11	8.30236e-10
R_PYRt2m	0.389731	0.380526	0.394819	0.388379	0.36127	0.32113	0.341354	0.309469	0.351077	0.356003	0.031178		0.414927		13	R_PYRt2m	0.356003	0.031178	0.01833	R_PYRt2m	0.36458	0.0288909	0.08614		R_PYRt2m	7.71438e-05	1.136e-06
R_L_LACt2r	-0.0092	-0.00930838	-0.00245596	-0.0146478	-0.0349455	-0.0365925	0.00473908	-0.0651832	-0.0167137	-0.0218885	0.0226313		0.0661066		14	R_L_LACt2r	-0.0218884	0.0226313	0.1568	R_L_LACt2r	-0.015535	0.0169814	0.4027		R_L_LACt2r	0.000130434	1.3213e-07
R_LDH_L	-0.0092	-0.00930838	-0.00245596	-0.0146478	-0.0349455	-0.0365925	0.00473908	-0.0651832	-0.0167137	-0.0218885	0.0226313		0.0661066		15	R_LDH_L	-0.0218884	0.0226313	0.1568	R_LDH_L	-0.015535	0.0169814	0.4027		R_LDH_L	0.000130434	1.3213e-07
R_G6PDH2r	0.014007	0.0141413	0.0225439	0.0245216	0.0211729	0.0146123	0.0232645	0.0224897	0.0132047	0.0194939	0.00466943		0.0161179		16	R_G6PDH2r	0.0194939	0.00466943	0.0127	R_G6PDH2r	0.0200427	0.00452302	0.02223		R_G6PDH2r	2.9733e-10	2.25332e-09
R_PGL	0.014007	0.0141413	0.0225439	0.0245216	0.0211729	0.0146123	0.0232645	0.0224897	0.0132047	0.0194939	0.00466943		0.0161179		17	R_PGL	0.0194939	0.00466943	0.0127	R_PGL	0.0200427	0.00452302	0.02223		R_PGL	2.9733e-10	2.25332e-09
R_GND	0.014007	0.0141413	0.0225439	0.0245216	0.0211729	0.0146123	0.0232645	0.0224897	0.0132047	0.0194939	0.00466943		0.0161179		18	R_GND	0.0194939	0.00466943	0.0127	R_GND	0.0200427	0.00452302	0.02223		R_GND	2.9733e-10	2.25332e-09
R_RPE	0.009338	0.00942757	0.0150293	0.0163477	0.0141152	0.00974154	0.0155097	0.0149931	0.00880313	0.0129959	0.00311295		0.0107452		19	R_RPE	0.012996	0.00311295	0.0127	R_RPE	0.013362	0.00301535	0.02222		R_RPE	2.9733e-10	2.25332e-09
R_RPI	-0.004669	-0.00471378	-0.00751463	-0.00817387	-0.00705762	-0.00487077	-0.00775483	-0.00749657	-0.00440156	-0.00649795	0.00155648		-0.00537262		20	R_RPI	-0.00649825	0.00155648	0.01269	R_RPI	-0.00668117	0.00150767	0.02222		R_RPI	2.9733e-10	2.25332e-09
R_TKT1	0.004669	0.00471378	0.00751463	0.00817387	0.00705762	0.00487077	0.00775483	0.00749657	0.00440156	0.00649795	0.00155648		0.00537262		21	R_TKT1	0.00649825	0.00155648	0.01269	R_TKT1	0.00668117	0.00150767	0.02222		R_TKT1	2.9733e-10	2.25332e-09
R_TKT2	0.004669	0.00471378	0.00751463	0.00817387	0.00705762	0.00487077	0.00775483	0.00749657	0.00440156	0.00649795	0.00155648		0.00537262		22	R_TKT2	0.00649825	0.00155648	0.01269	R_TKT2	0.00668117	0.00150767	0.02222		R_TKT2	2.9733e-10	2.25332e-09
R_TALA	0.004669	0.00471378	0.00751463	0.00817387	0.00705762	0.00487077	0.00775483	0.00749657	0.00440156	0.00649795	0.00155648		0.00537262		23	R_TALA	0.00649825	0.00155648	0.01269	R_TALA	0.00668117	0.00150767	0.02222		R_TALA	2.9733e-10	2.25332e-09
R_PDHm	0.378731	0.362129	0.36949	0.362276	0.340437	0.304482	0.313135	0.29288	0.331478	0.334538	0.0290156		0.39161		24	R_PDHm	0.334538	0.0290156	0.003532	R_PDHm	0.341992	0.0276234	0.0225		R_PDHm	0.000643367	1.65538e-06
R_CSm	0.378731	0.362129	0.36949	0.362276	0.340437	0.304482	0.313135	0.29288	0.331478	0.334538	0.0290156		0.39161		25	R_CSm	0.334538	0.0290156	0.003532	R_CSm	0.341992	0.0276234	0.0225		R_CSm	0.000643367	1.65538e-06
R_ACONTm	0.378731	0.362129	0.36949	0.362276	0.340437	0.304482	0.313135	0.29288	0.331478	0.334538	0.0290156		0.39161		26	R_ACONTm	0.334538	0.0290156	0.003532	R_ACONTm	0.341992	0.0276234	0.0225		R_ACONTm	0.000643367	1.65538e-06
R_ICDHxm	0.378731	0.362129	0.36949	0.362276	0.340437	0.304482	0.313135	0.29288	0.331478	0.334538	0.0290156		0.39161		27	R_ICDHxm	0.334538	0.0290156	0.003532	R_ICDHxm	0.341992	0.0276234	0.0225		R_ICDHxm	0.000643367	1.65538e-06
R_AKGDm	0.302771	0.253199	0.24078	0.25754	0.274642	0.248273	0.177545	0.232144	0.251133	0.241907	0.0288053		0.268294		28	R_AKGDm	0.241907	0.0288053	0.0005552	R_AKGDm	0.241997	0.0335491	0.006782		R_AKGDm	1.57518e-10	4.0585e-10
R_SUCOAS1m	-0.302771	-0.253199	-0.24078	-0.25754	-0.274642	-0.248273	-0.177545	-0.232144	-0.251133	-0.241907	0.0288053		-0.268294		29	R_SUCOAS1m	-0.241907	0.0288053	0.0005552	R_SUCOAS1m	-0.241997	0.0335491	0.006782		R_SUCOAS1m	1.57518e-10	4.0585e-10
R_SUCD1m	0.367731	0.343732	0.344161	0.336173	0.319604	0.287834	0.284915	0.276291	0.31188	0.313074	0.02743		0.368294		30	R_SUCD1m	0.313074	0.02743	0.0007859	R_SUCD1m	0.319403	0.0271002	0.007235		R_SUCD1m	1.9655e-10	1.6276e-12
R_FUMm	0.367731	0.343732	0.344161	0.336173	0.319604	0.287834	0.284915	0.276291	0.31188	0.313074	0.02743		0.368294		31	R_FUMm	0.313074	0.02743	0.0007859	R_FUMm	0.319403	0.0271002	0.007235		R_FUMm	1.9655e-10	1.6276e-12
R_MDHm	0.744472	0.5964	0.550738	0.59077	0.535352	0.534562	0.437488	0.434295	0.569077	0.531085	0.0630384		0.797364		32	R_MDHm	0.531085	0.0630384	2.848e-05	R_MDHm	0.540885	0.0573219	0.000332		R_MDHm	1.13919e-10	6.21047e-12
R_ME2m	0.01539	0.109956	0.128741	0.0817443	0.0852566	0.0656976	0.169423	0.0960665	0.0821989	0.102386	0.0332928		0.0707112		33	R_ME2m	0.102386	0.0332928	0.0001506	R_ME2m	0.106803	0.0379325	0.001986		R_ME2m	3.87195e-11	2.36148e-10
R_PCm	0.02639	0.128354	0.15407	0.107847	0.106089	0.0823452	0.197643	0.112655	0.101797	0.12385	0.0364196		0.0940278		34	R_PCm	0.12385	0.0364196	0.0001296	R_PCm	0.129391	0.0412039	0.001685		R_PCm	3.35849e-11	2.2316e-10
R_CO2t	-1.15459	-1.19209	-1.23443	-1.16699	-1.10691	-0.977108	-1.10387	-0.980608	-1.07024	-1.10403	0.0935136		-1.23834		35	R_CO2t	-1.10403	0.0935136	0.1701	R_CO2t	-1.13023	0.0902435	0.5378		R_CO2t	0.00779769	0.000731581
R_CO2tm	-1.07562	-1.08741	-1.1085	-1.06384	-1.04077	-0.922934	-0.973237	-0.91397	-0.996288	-1.01337	0.0734764		-1.12223		36	R_CO2tm	-1.01337	0.0734764	0.04772	R_CO2tm	-1.03278	0.0712156	0.2006		R_CO2tm	0.0497356	0.00293145
R_ASPTAm	-0.392131	-0.362624	-0.335319	-0.336341	-0.301005	-0.312426	-0.321996	-0.25407	-0.339396	-0.320397	0.0326504		-0.499781		37	R_ASPTAm	-0.320397	0.0326504	0.0004392	R_ASPTAm	-0.328285	0.0215817	0.0007815		R_ASPTAm	9.53993e-12	6.12513e-15
R_ASPTA	0.392131	0.362624	0.335319	0.336341	0.301005	0.312426	0.321996	0.25407	0.339396	0.320397	0.0326504		0.499781		38	R_ASPTA	0.320397	0.0326504	0.0004392	R_ASPTA	0.328285	0.0215817	0.0007815		R_ASPTA	9.53993e-12	6.12513e-15
R_MDH	-0.392131	-0.362624	-0.335319	-0.336341	-0.301005	-0.312426	-0.321996	-0.25407	-0.339396	-0.320397	0.0326504		-0.499781		39	R_MDH	-0.320397	0.0326504	0.0004392	R_MDH	-0.328285	0.0215817	0.0007815		R_MDH	9.53993e-12	6.12513e-15
R_ASPGLUm	0.392131	0.362624	0.335319	0.336341	0.301005	0.312426	0.321996	0.25407	0.339396	0.320397	0.0326504		0.499781		40	R_ASPGLUm	0.320397	0.0326504	0.0004392	R_ASPGLUm	0.328285	0.0215817	0.0007815		R_ASPGLUm	9.53993e-12	6.12513e-15
R_AKGMALtm	0.392131	0.362624	0.335319	0.336341	0.301005	0.312426	0.321996	0.25407	0.339396	0.320397	0.0326504		0.499781		41	R_AKGMALtm	0.320397	0.0326504	0.0004392	R_AKGMALtm	0.328285	0.0215817	0.0007815		R_AKGMALtm	9.53993e-12	6.12513e-15
R_G3PD1	0	-0.0110455	-0.0321734	-0.00729576	-0.0335554	-0.008246	-0.0109522	-0.0078213	-0.0152636	-0.0157941	0.0108416		0		42	R_G3PD1	-0.015794	0.0108416	0.004457	R_G3PD1	-0.0172112	0.012222	0.01825		R_G3PD1	6.21325e-10	4.75317e-11
R_G3PD2m	0	0.0110455	0.0321734	0.00729576	0.0335554	0.008246	0.0109522	0.0078213	0.0152636	0.0157941	0.0108416		0		43	R_G3PD2m	0.015794	0.0108416	0.004457	R_G3PD2m	0.0172112	0.012222	0.01825		R_G3PD2m	6.21325e-10	4.75317e-11
R_NDPK1m	-0.302771	-0.253199	-0.24078	-0.25754	-0.274642	-0.248273	-0.177545	-0.232144	-0.251133	-0.241907	0.0288053		-0.268294		44	R_NDPK1m	-0.241907	0.0288053	0.0005552	R_NDPK1m	-0.241997	0.0335491	0.006782		R_NDPK1m	1.57518e-10	4.0585e-10
R_GLNtN1	-0.011	-0.0183974	-0.025329	-0.026103	-0.0208328	-0.0166477	-0.0282194	-0.0165887	-0.0195985	-0.0214645	0.00450937		-0.0233166		45	R_GLNtN1	-0.0214645	0.00450937	0.0003147	R_GLNtN1	-0.0225882	0.00463701	0.001687		R_GLNtN1	4.3825e-08	3.39464e-07
R_GLNS	0.13686	0.127513	0.13368	0.134047	0.158003	0.143925	0.130845	0.125462	0.133991	0.135933	0.0104867		0.145397		46	R_GLNS	0.135933	0.0104867	0.8098	R_GLNS	0.138002	0.0112311	0.8132		R_GLNS	0.00269014	0.0029029
R_GLNtm	0.12586	0.109115	0.108351	0.107944	0.13717	0.127278	0.102625	0.108873	0.114393	0.114469	0.0117087		0.122081		47	R_GLNtm	0.114469	0.0117087	0.02843	R_GLNtm	0.115414	0.0135866	0.1184		R_GLNtm	8.1756e-10	1.82159e-09
R_GLUNm	0.12586	0.109115	0.108351	0.107944	0.13717	0.127278	0.102625	0.108873	0.114393	0.114469	0.0117087		0.122081		48	R_GLUNm	0.114469	0.0117087	0.02843	R_GLUNm	0.115414	0.0135866	0.1184		R_GLUNm	8.1756e-10	1.82159e-09
R_GLUDym	-0.011	-0.0183974	-0.025329	-0.026103	-0.0208328	-0.0166477	-0.0282194	-0.0165887	-0.0195985	-0.0214645	0.00450937		-0.0233166		49	R_GLUDym	-0.0214645	0.00450937	0.0003147	R_GLUDym	-0.0225882	0.00463701	0.001687		R_GLUDym	4.3825e-08	3.39464e-07
R_GLUt2m	-0.20182	-0.218045	-0.23706	-0.21268	-0.202965	-0.183487	-0.238215	-0.169609	-0.194738	-0.2071	0.0243479		-0.245397		50	R_GLUt2m	-0.2071	0.0243479	0.559	R_GLUt2m	-0.215409	0.0208671	0.1716		R_GLUt2m	2.38203e-05	0.000112612
R_GLUDC	0.06496	0.0905324	0.103381	0.078633	0.0449624	0.0395613	0.10737	0.0441477	0.0607465	0.0711668	0.027525		0.1		51	R_GLUDC	0.0711666	0.027525	0.5439	R_GLUDC	0.0774065	0.0290901	0.3426		R_GLUDC	0.000196601	0.0011899
R_4ABUTtm	0.06496	0.0905324	0.103381	0.078633	0.0449624	0.0395613	0.10737	0.0441477	0.0607465	0.0711668	0.027525		0.1		52	R_4ABUTtm	0.0711666	0.027525	0.5439	R_4ABUTtm	0.0774065	0.0290901	0.3426		R_4ABUTtm	0.000196601	0.0011899
R_ABTArm	0.06496	0.0905324	0.103381	0.078633	0.0449624	0.0395613	0.10737	0.0441477	0.0607465	0.0711668	0.027525		0.1		53	R_ABTArm	0.0711666	0.027525	0.5439	R_ABTArm	0.0774065	0.0290901	0.3426		R_ABTArm	0.000196601	0.0011899
R_SSALxm	0.06496	0.0905324	0.103381	0.078633	0.0449624	0.0395613	0.10737	0.0441477	0.0607465	0.0711668	0.027525		0.1		54	R_SSALxm	0.0711666	0.027525	0.5439	R_SSALxm	0.0774065	0.0290901	0.3426		R_SSALxm	0.000196601	0.0011899
R_ALATA_L	0	0	0	0	0	0	0	0	0	0	0		0		55	R_ALATA_L	0	0	NA	R_ALATA_L	0	0	NA		R_ALATA_L	NA	NA
R_H2Ot	-6.76454	-6.052	-5.97529	-5.98287	-5.66379	-5.2285	-4.86942	-4.74384	-5.64964	-5.52067	0.514461		-7.01789		56	R_H2Ot	-5.52067	0.514461	0.0002445	R_H2Ot	-5.62864	0.482213	0.002197		R_H2Ot	2.04431e-08	3.92686e-10
R_H2Otm	-6.37722	-5.68316	-5.62789	-5.6491	-5.31546	-4.88585	-4.56447	-4.43926	-5.29147	-5.18208	0.495505		-6.60034		57	R_H2Otm	-5.18208	0.495505	0.0002482	R_H2Otm	-5.28766	0.466486	0.002282		R_H2Otm	1.69433e-08	3.67697e-10
R_ATPtm	5.38723	4.71633	4.64464	4.70265	4.45414	4.10139	3.71255	3.7155	4.40607	4.30666	0.416634		5.46244		58	R_ATPtm	4.30666	0.416634	0.0001578	R_ATPtm	4.38862	0.403838	0.001769		R_ATPtm	5.59093e-09	3.22823e-10
R_PIt2m	5.38723	4.71633	4.64464	4.70265	4.45414	4.10139	3.71255	3.7155	4.40607	4.30666	0.416634		5.46244		59	R_PIt2m	4.30666	0.416634	0.0001578	R_PIt2m	4.38862	0.403838	0.001769		R_PIt2m	5.59093e-09	3.22823e-10
R_O2t	1.1187	1.00958	1.00511	0.997483	0.944495	0.86372	0.82227	0.79023	0.935528	0.921052	0.0859094		1.15859		60	R_O2t	0.921052	0.0859094	0.0003319	R_O2t	0.940443	0.0801035	0.002824		R_O2t	7.40649e-08	1.08446e-09
R_O2tm	1.1187	1.00958	1.00511	0.997483	0.944495	0.86372	0.82227	0.79023	0.935528	0.921052	0.0859094		1.15859		61	R_O2tm	0.921052	0.0859094	0.0003319	R_O2tm	0.940443	0.0801035	0.002824		R_O2tm	7.40649e-08	1.08446e-09
R_NADH2u10m	1.86966	1.66439	1.63388	1.6515	1.53583	1.43136	1.34867	1.29635	1.54391	1.51324	0.140811		1.94888		62	R_NADH2u10m	1.51324	0.140811	0.0001838	R_NADH2u10m	1.54427	0.13041	0.001699		R_NADH2u10m	1.67328e-09	1.40149e-11
R_CYORu10m	2.2374	2.01917	2.01021	1.99497	1.88899	1.72744	1.64454	1.58046	1.87106	1.8421	0.171819		2.31717		63	R_CYORu10m	1.8421	0.171819	0.0003319	R_CYORu10m	1.88089	0.160207	0.002824		R_CYORu10m	7.40649e-08	1.08446e-09
R_CYOOm3	1.1187	1.00958	1.00511	0.997483	0.944495	0.86372	0.82227	0.79023	0.935528	0.921052	0.0859094		1.15859		64	R_CYOOm3	0.921052	0.0859094	0.0003319	R_CYOOm3	0.940443	0.0801035	0.002824		R_CYOOm3	7.40649e-08	1.08446e-09
R_ATPS4m	5.11085	4.59149	4.55793	4.55296	4.28559	3.93546	3.73265	3.59601	4.25674	4.1886	0.390726		5.28818		65	R_ATPS4m	4.1886	0.390726	0.0002836	R_ATPS4m	4.27601	0.365243	0.002511		R_ATPS4m	3.7088e-08	5.0766e-10
R_ETF	0.367731	0.354777	0.376334	0.343469	0.35316	0.29608	0.295867	0.284113	0.327143	0.328868	0.0335893		0.368294		66	R_ETF	0.328868	0.0335893	0.01363	R_ETF	0.336614	0.0332614	0.07052		R_ETF	1.2172e-06	2.63481e-07
R_ETFQO	0.367731	0.354777	0.376334	0.343469	0.35316	0.29608	0.295867	0.284113	0.327143	0.328868	0.0335893		0.368294		67	R_ETFQO	0.328868	0.0335893	0.01363	R_ETFQO	0.336614	0.0332614	0.07052		R_ETFQO	1.2172e-06	2.63481e-07
R_NH3tm	-0.11486	-0.0907179	-0.0830216	-0.0818409	-0.116337	-0.11063	-0.0744059	-0.0922844	-0.0947943	-0.093004	0.0143139		-0.0987641		68	R_NH3tm	-0.093004	0.0143139	0.003485	R_NH3tm	-0.0928257	0.0169133	0.02423		R_NH3tm	7.20325e-10	3.27516e-09
R_NH4t3r	-0.022	-0.0367949	-0.0506579	-0.0522059	-0.0416655	-0.0332953	-0.0564387	-0.0331774	-0.039197	-0.0429291	0.00901875		-0.0466332		69	R_NH4t3r	-0.0429291	0.00901875	0.0003148	R_NH4t3r	-0.0451765	0.00927402	0.001688		R_NH4t3r	4.3825e-08	3.39464e-07
Notes:
Independent t-test is not possible because of limitation of the sample replicates
One sample t-test was conducted by assuming that the value of the brain rest is the normal condition/normal baseline compared to the value to be tested. P<= 0.05
Statistical test was conducted using R.
Yellow cells = p-value<=0.05
Red cells = p-value <=FWER treshold
